# Supplementary material for: Analytical and clinical performance of in-house and commercial real-time PCR assays for diagnosing L. infantum visceral leishmaniasis: a study from a hub center in Northern Italy
Source: J Clin Microbiol. 2026 Feb 13;64(3):e01084-25. doi: 10.1128/jcm.01084-25 (PMC12977531; doi:10.1128/jcm.01084-25)
Supplement: Table S4 — Serological and molecular tests and patient's immune status. [file jcm.01084-25-s0002.xlsx]

## Sheet: Clinical Samples Dataset
Table S4. Serological and molecular tests and patient’s immune status.
Sample ID	Sex	Age at diagnosis time	VL diagnosis	Immunological status	Leishmania IgM+IgG (ELISA or chemiluminescence immunoassay, CLIA)	Leishmania rk39 immunochromatographic test	Clonit Real time PCR (rDNA target) on bone marrow aspirates (Pos/Neg/Not available,NA)	Clonit Real-time PCR (rDNA target) qualitative result PCR (Pos/Neg)	Clonit Real-time PCR (rDNA target) quantitative result PCR (Ct)	In-house Real-time PCR (kDNA target) qualitative result PCR (Pos/Neg)	In-house Real-time PCR (kDNA target) quantitative result PCR (Ct)	In-house Real-time PCR (rDNA target) qualitative result PCR (Pos/Neg)	In-house Real-time PCR (rDNA target) quantitative result PCR (Ct)	Parasite equivalents/mL (kDNA calibration curve)
Case -001	M	53	Pos	Immunocompetent	Pos (CLIA)	Pos	NA	Neg	/	Pos	39.528	Neg	/	0.0107636
Case -002	M	73	Pos	Immunocompetent	Neg (CLIA)	Neg	NA	Pos	37.9	Pos	36.259	Pos	37.846	0.104108
Case -003	M	71	Pos	Haematological malignancy	Pos (CLIA)	Pos	NA	Pos	31.1	Pos	24.254	Pos	30.091	433.231
Case -004	M	86	Pos	Immunocompetent	Pos (CLIA)	Neg	NA	Neg	/	Pos	34.0905	Pos	38.77	0.469072
Case -005	M	62	Pos	Immunocompetent	Pos (ELISA)	Pos	NA	Pos	30	Pos	23.865	Pos	28.952	567.538
Case -006	M	35	Pos	Autoimmune disease	Pos (CLIA)	Neg	NA	Pos	29.3	Pos	22.474	Pos	28.7345	1490.56
Case -007	F	2	Pos	Immunocompetent	Pos (CLIA)	Neg	NA	Pos	30.4	Pos	23.846	Pos	30.153	575.073
Case -008	M	87	Pos	Immunocompetent	Pos (ELISA)	Neg	NA	Pos	32.8	Pos	27.1555	Pos	32.604	57.8074
Case -009	M	61	Pos	Immunocompetent	Pos (ELISA)	Neg	NA	Pos	28.7	Pos	22.9195	Pos	28.8195	1094.06
Case -010	M	55	Pos	Immunocompetent	Pos (CLIA)	Pos	NA	Pos	35.5	Pos	31.933	Pos	36.773	2.09738
Case -011	M	85	Pos	Immunocompetent	Pos (CLIA)	Pos	NA	Pos	34	Pos	29.415	Pos	35.539	12.0447
Case -012	M	70	Pos	Haematological malignancy	Pos (CLIA)	Neg	NA	Pos	25	Pos	17.1495	Pos	23.6635	60057.2
Case -013	M	63	Pos	Immunocompetent	Neg (CLIA)	Neg	NA	Pos	35.49	Pos	29.491	Pos	36.2611	11.4257
Case -014	M	53	Pos	Immunocompetent	Pos (ELISA)	Pos	NA	Pos	38.9	Pos	36.845	Pos	38.558	0.0693138
Case -015	M	3	Pos	Immunocompetent	Neg (CLIA)	Neg	NA	Pos	32	Pos	26.628	Pos	33.611	83.3706
Case -016	M	40	Pos	Primary immunodeficiency	Neg (CLIA)	Neg	NA	Pos	37.8	Pos	31.8115	Pos	38.221	2.28195
Case -017	M	82	Pos	Haematological malignancy	Pos (CLIA)	Neg	NA	Pos	29.55	Pos	23.366	Pos	29.692	802.475
Case -018	M	28	Pos	Immunocompetent	Pos (CLIA)	Pos	NA	Pos	36	Pos	30.454	Pos	37.235	5.85546
Case -019	M	71	Pos	Immunocompetent	Pos (ELISA)	Pos	NA	Pos	36	Pos	30.0555	Pos	35.507	7.72147
Case -020	M	44	Pos	Haematological malignancy	Pos (CLIA)	Pos	NA	Pos	29.8	Pos	23.159	Pos	29.607	926.483
Case -021	M	68	Pos	Immunocompetent	Neg (CLIA)	Neg	NA	Pos	27	Pos	21.26	Pos	26.008	3462.13
Case -022	M	39	Pos	Immunocompetent	Pos (CLIA)	Neg	NA	Pos	30.54	Pos	21.9105	Pos	29.2745	2204.1
Case -023	M	70	Pos	Immunocompetent	Pos (CLIA)	Pos	NA	Pos	37.7	Pos	32.269	Pos	38.073	1.66104
Case -024	M	65	Pos	Immunocompetent	Pos (ELISA)	Neg	NA	Pos	30.5	Pos	23.6445	Pos	29.402	661.409
Case -025	M	86	Pos	Autoimmune disease	Pos (ELISA)	Pos	NA	Pos	29.7	Pos	23.4925	Pos	29.6295	735.013
Case -026	M	69	Pos	Immunocompetent	Pos (CLIA)	Pos	NA	Pos	28.3	Pos	22.1915	Pos	28.468	1813.5
Case -027	M	72	Pos	Immunocompetent	Pos (ELISA)	Pos	NA	Pos	31	Pos	25.2135	Pos	31.162	222.563
Case -028	M	49	Pos	Immunocompetent	Neg (CLIA)	Neg	NA	Pos	29.4	Pos	22.006	Pos	29.208	2062.72
Case -029	M	89	Pos	Immunocompetent	Neg (ELA)	Pos	NA	Pos	32	Pos	24.401	Pos	31.387	391.204
Case -030	M	74	Pos	Immunocompetent	Pos (ELISA)	Pos	NA	Pos	35.8	Pos	29.523	Pos	35.313	11.1747
Case -031	M	53	Pos	HIV infection	Pos (CLIA)	Pos	NA	Pos	30.6	Pos	23.603	Pos	37.1525	680.741
Case -032	M	39	Pos	Immunocompetent	Pos (CLIA)	Pos	NA	Pos	35	Pos	31.283	Pos	37.1525	3.29334
Case -033	M	58	Pos	Immunocompetent	Pos (ELISA)	Pos	NA	Pos	25	Pos	18.76	Pos	25.897	19635.2
Case -034	M	61	Neg	HIV infection	Neg (CLIA)	Neg	NA	Neg	/	Neg	/	Neg	/	/
Case -035	M	53	Neg	Autoimmune disease	Neg (CLIA)	Neg	NA	Neg	/	Neg	/	Neg	/	/
Case -036	F	66	Neg	Immunocompetent	Neg (ELISA)	Neg	NA	Neg	/	Neg	/	Neg	/	/
Case -037	M	12	Neg	Immunocompetent	Pos (CLIA)	Neg	Neg	Neg	/	Neg	40.671	Neg	/	/
Case -038	M	29	Neg	Immunocompetent	Neg (CLIA)	Neg	NA	Neg	/	Neg	/	Neg	/	/
Case -039	F	42	Neg	Immunocompetent	Neg (CLIA)	Neg	NA	Neg	/	Neg	/	Neg	/	/
Case -040	M	29	Neg	Immunocompetent	Neg (CLIA)	Neg	NA	Neg	/	Neg	/	Neg	/	/
Case -041	F	64	Neg	Haematological malignancy	Neg (CLIA)	Neg	NA	Neg	/	Neg	/	Neg	/	/
Case -042	F	70	Neg	Immunocompetent	Neg (CLIA)	Neg	NA	Neg	/	Neg	/	Neg	/	/
Case -043	M	71	Neg	Immunocompetent	Pos (CLIA)	Neg	Neg	Neg	/	Pos	39.9323	Neg	/	0.00812941
Case -044	M	15	Neg	Hematological malignancy	Pos (CLIA)	Neg	NA	Neg	/	Neg	/	Neg	/	/
Case -045	M	69	Neg	Haematological malignancy	Pos (CLIA)	Neg	NA	Neg	/	Neg	/	Neg	/	/
Case -046	F	46	Neg	Immunocompetent	Pos (CLIA)	Neg	NA	Neg	/	Neg	/	Neg	/	/
Case -047	M	65	Neg	Kidney Transplant Recipient	Pos (CLIA)	Neg	NA	Neg	/	Neg	/	Neg	/	/
Case -048	M	89	Neg	Immunosenescent status	Neg (CLIA)	Neg	NA	Neg	/	Neg	/	Neg	/	/
Case -049	M	72	Neg	Haematological malignancy	Pos (CLIA)	Pos	NA	Neg	/	Neg	/	Neg	/	/
Case -050	F	80	Neg	Immunocompetent	Pos (CLIA)	Neg	NA	Neg	/	Neg	/	Neg	/	/
Case -051	F	74	Neg	Immunocompetent	Neg (CLIA)	Neg	NA	Neg	/	Neg	/	Neg	/	/
Case -052	F	58	Neg	Autoimmune disease	Pos (CLIA)	Pos	NA	Neg	/	Neg	/	Neg	/	/
Case -053	M	1	Neg	immunocompromised	Neg (CLIA)	Neg	NA	Neg	/	Neg	/	Neg	/	/
Case -054	F	63	Neg	Haematological malignancy	Neg (CLIA)	Neg	NA	Neg	/	Neg	/	Neg	/	/
Case -055	M	58	Neg	HIV infection	Neg (CLIA)	Neg	NA	Neg	/	Neg	/	Neg	/	/
Case -056	M	82	Neg	Immunocompetent	Pos (CLIA)	Neg	NA	Neg	/	Neg	/	Neg	/	/
Case -057	M	4	Neg	Immunocompetent	Neg (CLIA)	Neg	NA	Neg	/	Neg	/	Neg	/	/
Case -058	F	79	Neg	Immunocompetent	Pos (ELISA)	Pos	NA	Neg	/	Neg	/	Neg	/	/
Case -059	F	2	Neg	Immunocompetent	Neg (CLIA)	Neg	NA	Neg	/	Neg	/	Neg	/	/
Case -060	F	29	Neg	Immunocompetent	Neg (CLIA)	Neg	NA	Neg	/	Neg	/	Neg	/	/
Case -061	M	52	Neg	Immunocompetent	Neg (CLIA)	Neg	NA	Neg	/	Neg	/	Neg	/	/
Case -062	M	6	Neg	Immunocompetent	Neg (CLIA)	Neg	NA	Neg	/	Neg	/	Neg	/	/
Case -063	M	90	Neg	Immunosenescent status	Pos (CLIA)	Neg	NA	Neg	/	Pos	34.278	Neg	/	0.411824
Case -064	M	59	Neg	HIV infection	N (ELISA)	Neg	NA	Neg	/	Neg	/	Neg	/	/
Case -065	M	44	Neg	Immunocompetent	Neg (CLIA)	Neg	NA	Neg	/	Neg	/	Neg	/	/
Case -066	M	56	Neg	Immunocompetent	Pos (ELISA)	Pos	NA	Neg	/	Neg	/	Neg	/	/
Case -067	M	68	Neg	Haematological malignancy	Neg (CLIA)	Neg	NA	Neg	/	Neg	/	Neg	/	/
Case -068	M	44	Neg	Haematological malignancy	Pos (ELISA)	Pos	NA	Neg	/	Neg	/	Neg	/	/
Case -069	M	87	Neg	Autoimmune disease	Neg (CLIA)	Neg	NA	Neg	/	Neg	/	Neg	/	/
Case -070	M	65	Neg	Immunocompetent	Pos (ELISA)	Pos	NA	Neg	/	Neg	/	Neg	/	/
Case -071	M	14	Neg	Immunocompetent	Pos (ELISA)	Pos	Neg	Neg	/	Neg	/	Neg	/	/
Case -072	M	61	Neg	Haematological malignancy	Pos (CLIA)	Neg	NA	Neg	/	Neg	/	Neg	/	/
Case -073	F	54	Neg	Autoimmune disease	Pos (ELISA)	Pos	Neg	Neg	/	Neg	/	Neg	/	/
Case -074	M	54	Neg	HIV infection	Pos (ELISA)	Neg	NA	Neg	/	Neg	/	Neg	/	/
Case -075	M	74	Neg	Immunocompetent	Pos (ELISA)	Pos	NA	Neg	/	Neg	/	Neg	/	/
Case -076	M	3	Neg	Immunocompetent	Neg (CLIA)	Neg	NA	Neg	/	Neg	/	Neg	/	/
Case -077	M	44	Neg	Immunocompetent	Neg (CLIA)	Neg	NA	Neg	/	Neg	/	Neg	/	/
Case -078	M	57	Neg	Haematological malignancy	Neg (CLIA)	Neg	NA	Neg	/	Neg	/	Neg	/	/
Case -079	M	66	Neg	Immunocompetent	Neg (CLIA)	Neg	NA	Neg	/	Neg	/	Neg	/	/
Case -080	M	29	Neg	Immunocompetent	Neg (CLIA)	Neg	NA	Neg	/	Neg	/	Neg	/	/
Case -081	F	70	Neg	Solid malignancy	Neg (CLIA)	Neg	NA	Neg	/	Neg	/	Neg	/	/
Case -082	M	70	Neg	Haematological malignancy	Neg (CLIA)	Neg	Neg	Neg	/	Neg	/	Neg	/	/
Case -083	M	67	Neg	Haematological malignancy	Neg (CLIA)	Neg	NA	Neg	/	Neg	/	Neg	/	/
Case -084	F	63	Neg	Haematological malignancy	Pos (CLIA)	Neg	NA	Neg	/	Neg	/	Neg	/	/
Case -085	F	57	Neg	Kidney Transplant Recipient	Neg (CLIA)	Neg	NA	Neg	/	Neg	/	Neg	/	/
Case -086	F	53	Neg	End Stage Kidney Disease	Neg (CLIA)	Neg	NA	Neg	/	Neg	/	Neg	/	/
Case -087	M	32	Neg	Immunocompetent	Pos (CLIA)	Neg	NA	Neg	/	Neg	/	Neg	/	/
Case -088	M	24	Neg	Immunocompetent	Neg (CLIA)	Neg	NA	Neg	/	Neg	/	Neg	/	/
Case -089	M	19	Neg	NA	Neg (ELISA)	Neg	NA	Neg	/	Neg	/	Neg	/	/
Case -090	F	3	Neg	Immunocompetent	Neg (CLIA)	Neg	NA	Neg	/	Neg	/	Neg	/	/

## Sheet: Dataset column description
Sample ID	Anonimyzed ID of the sample used for the study
Sex	Biological sex of the patient from whom we obtained the sample. M correspond to "Male" and F correspond to "Female"
Age at diagnosis time	Age at the diagnosis, expressed as years, of the patient from whom we obtained the sample.
VL diagnosis	Diagnosis of visceral leishmaniasis (VL) of the patient from whom we obtained the sample.
Immunological status	Describe if the patient was immunocompetent or, if immunosuppressed, the causes of immunosuppression
Leishmania IgM+IgG (ELISA or chemiluminescence immunoassay, CLIA)	Serological tests to detect anti-Leishmania antibodies, including immunoenzymativc tests (ELISA) and chemiluminescence immuneassay (CLIA). Serological test to detect anti-Leishmania antibodies, rapid immunochromatographic test. "Pos" stays for positive result while "Neg" stays for negative result
Leishmania rk39 immunochromatographic test	Serological test to detect anti-Leishmania antibodies, rapid immunochromatographic test. "Pos" stays for positive result while "Neg" stays for negative result
Clonit Real time PCR (rDNA target) on bone marrow aspirates (Pos/Neg/NA)	Qualitative result obtained by the attempted amplification of the rDNA (small-subunit ribosomal RNA gene) target by using the real-time PCR "Clonit" on bone marrow aspirates. "Pos" stays as successful amplification while "Neg" stays as unsuccessful amplification of the target. NA stays for not available
Clonit Real-time PCR (rDNA target) qualitative result PCR (Pos/Neg)	Qualitative result obtained by the attempted amplification of the rDNA (small-subunit ribosomal RNA gene) target by using the real-time PCR "Clonit" on peripheral blood samples (see the article "Analytical and clinical performance of in-house and commercial real-time PCR assays for diagnosing visceral leishmaniasis: a study from a hub center in northern Italy." for further details) . "Pos" stays …
Clonit Real-time PCR (rDNA target) quantitative result PCR (Ct)	Quantitative result obtained by the attempted amplification of the rDNA (small-subunit ribosomal RNA gene) target by using the real-time PCR "Clonit" on peripheral blood samples (see the article "Analytical and clinical performance of in-house and commercial real-time PCR assays for diagnosing visceral leishmaniasis: a study from a hub center in northern Italy." for further details). Numerical va…
In-house Real-time PCR (kDNA target) qualitative result PCR (Pos/Neg)	Qualitative result obtained by the attempted amplification of the kDNA (kinetoplast minicircle DNA sequence) target by using a real-time PCR in-house on peripheral blood samples (see the article "Analytical and clinical performance of in-house and commercial real-time PCR assays for diagnosing visceral leishmaniasis: a study from a hub center in northern Italy." for further details) . "Pos" stays…
In-house Real-time PCR (kDNA target) quantitative result PCR (Ct)	Quantitative result obtained by the attempted amplification of the kDNA (kinetoplast minicircle DNA sequence) target by using a real-time PCR in-house implemented by the reference laboratory for leishmaniasis of the Emilia-Romagna region (see the article "Analytical and clinical performance of in-house and commercial real-time PCR assays for diagnosing visceral leishmaniasis: a study from a hub c…
In-house Real-time PCR (rDNA target) qualitative result PCR (Pos/Neg)	Qualitative result obtained by the attempted amplification of the rDNA small-subunit ribosomal RNA gene) target by using the real-time PCR in-house on peripheral blood samples (see the article "Analytical and clinical performance of in-house and commercial real-time PCR assays for diagnosing visceral leishmaniasis: a study from a hub center in northern Italy." for further details) . "Pos" stays a…
In-house Real-time PCR (rDNA target) quantitative result PCR (Ct)	Quantitative result obtained by the attempted amplification of the rDNA (small-subunit ribosomal RNA gene) target by using the real-time PCR in-house on peripheral blood samples (see the article "Analytical and clinical performance of in-house and commercial real-time PCR assays for diagnosing visceral leishmaniasis: a study from a hub center in northern Italy." for further details). Numerical va…
Parasite equivalents/mL (kDNA calibration curve)	Concentration of parasitic DNA in clinical samples expressed as Parasite equivalents/mL in peripheral blood. The values were estimated by interpolating the cycle threshold (Ct) values obtaned by the amplificaiton of the clinical samples by using the kDNA targeting in-house real-time PCR with the corresponding calibration curve formula (see the article "Analytical and clinical performance of in-ho…
